# Supplementary material for: Prospects for Clinical Development of Stat5 Inhibitor IST5-002: High Transcriptomic Specificity in Prostate Cancer and Low Toxicity In Vivo
Source: Cancers (Basel). 2020 Nov 18;12(11):3412. doi: 10.3390/cancers12113412 (PMC7724566; doi:10.3390/cancers12113412)
Supplement: Supplementary file 1 [file cancers-12-03412-s001.zip]

Archive with 4 entries (3 files):
- cancers-997294-supplementary/
- cancers-997294-supplementary/CANCERS#Suppl Table 3.xlsx
- cancers-997294-supplementary/cancers-997294-Supplementary for proofreading.docx
- cancers-997294-supplementary/cancers-997294-WB.pdf
