# Supplementary material for: Prospects for Clinical Development of Stat5 Inhibitor IST5-002: High Transcriptomic Specificity in Prostate Cancer and Low Toxicity In Vivo
Source: Cancers (Basel). 2020 Nov 18;12(11):3412. doi: 10.3390/cancers12113412 (PMC7724566; doi:10.3390/cancers12113412)
Supplement: Supplementary file 1 [file cancers-12-03412-s001.zip › cancers-997294-supplementary/CANCERS#Suppl Table 3.xlsx]

## Sheet: PeptideGroups
Annotated Sequence	Source Material	Modifications	PSMs	Position in Protein	Theo. MH+ [Da]
[R].QMQVLYGQHFPIEVR.[H]	Human		3	P42229 [017-31]	1844.95
[R].QMQVLYGQHFPIEVR.[H]	Human	1xDeamidated [Q8(99.6)]	2	P42229 [017-31]	1845.93
[R].QMQVLYGQHFPIEVR.[H]	Human	1xOxidation [M2(100)]	24	P42229 [017-31]	1860.94
[R].HYLAQWIESQPWDAIDLDNPQDR.[A]	Human		5	P42229 [032-54]	2810.32
[R].HYLAQWIESQPWDAIDLDNPQDR.[A]	Human	1xDeamidated [Q10(100)]	1	P42229 [032-54]	2811.3
[K].KAEHQVGEDGFLLK.[I]	Human		41	P42229 [071-84]	1570.82
[K].KAEHQVGEDGFLLK.[I]	Human	1xAcetyl [K1(100)]	13	P42229 [071-84]	1612.83
[K].KAEHQVGEDGFLLKIK.[L]	Human	1xMethyl [K]; 1xDeamidated [Q5(100)]; 1xAcetyl [K]	1	P42229 [071-86]	1869.01
[K].AEHQVGEDGFLLK.[I]	Human		33	P42229 [072-84]	1442.73
[R].HILYNEQR.[L]	Human		2	P42229 [111-118]	1072.55
[R].HILYNEQR.[L]	Human	1xDeamidated [N5(100)]	4	P42229 [111-118]	1073.54
[R].EANNCSSPAGILVDAMSQK.[H]	Human	1xCarbamidomethyl [C5]; 1xOxidation [M16(100)]	10	P42229 [122-140]	2007.91
[R].EANNCSSPAGILVDAMSQK.[H]	Human	1xCarbamidomethyl [C5]; 1xOxidation [M16(100)]; 2xDeamidated [N3(100); N4(100)]	6	P42229 [122-140]	2009.88
[K].HLQINQTFEELR.[L]	Bact Lower		101	P42229 [141-152]	1527.79
[K].HLQINQTFEELR.[L]	Bact Lower	1xDeamidated [N5(99.9)]	2	P42229 [141-152]	1528.78
[K].HLQINQTFEELR.[L]	Bact Upper		22	P42229 [141-152]	1527.79
[K].HLQINQTFEELR.[L]	Bact Upper	1xDeamidated [N5(100)]	2	P42229 [141-152]	1528.78
[K].HLQINQTFEELR.[L]	Human		10	P42229 [141-152]	1527.79
[R].LVTQDTENELK.[K]	Bact Lower		21	P42229 [153-163]	1289.66
[R].LVTQDTENELK.[K]	Bact Lower	1xDeamidated [N8(100)]	6	P42229 [153-163]	1290.64
[R].LVTQDTENELK.[K]	Bact Upper		4	P42229 [153-163]	1289.66
[R].LVTQDTENELK.[K]	Human		1	P42229 [153-163]	1289.66
[R].LVTQDTENELKK.[L]	Bact Lower		41	P42229 [153-164]	1417.75
[R].LVTQDTENELKK.[L]	Bact Lower	1xDeamidated [N8(99.8)]	6	P42229 [153-164]	1418.74
[R].LVTQDTENELKK.[L]	Bact Upper		6	P42229 [153-164]	1417.75
[K].KLQQTQEYFIIQYQESLR.[I]	Bact Lower		8	P42229 [164-181]	2315.2
[K].KLQQTQEYFIIQYQESLR.[I]	Bact Lower	1xAcetyl [K1(100)]	3	P42229 [164-181]	2357.21
[K].KLQQTQEYFIIQYQESLR.[I]	Bact Upper		4	P42229 [164-181]	2315.2
[K].KLQQTQEYFIIQYQESLR.[I]	Human		7	P42229 [164-181]	2315.2
[K].KLQQTQEYFIIQYQESLR.[I]	Human	1xDeamidated [Q12(100)]	2	P42229 [164-181]	2316.19
[K].LQQTQEYFIIQYQESLR.[I]	Bact Lower		83	P42229 [165-181]	2187.11
[K].LQQTQEYFIIQYQESLR.[I]	Bact Lower	1xDeamidated [Q]	2	P42229 [165-181]	2188.09
[K].LQQTQEYFIIQYQESLR.[I]	Bact Upper		8	P42229 [165-181]	2187.11
[K].LQQTQEYFIIQYQESLR.[I]	Bact Upper	1xDeamidated [Q11(100)]	2	P42229 [165-181]	2188.09
[K].LQQTQEYFIIQYQESLR.[I]	Human		25	P42229 [165-181]	2187.11
[K].LQQTQEYFIIQYQESLR.[I]	Human	1xDeamidated [Q11(100)]	2	P42229 [165-181]	2188.09
[R].IQAQFAQLAQLSPQER.[L]	Bact Lower		85	P42229 [182-197]	1827.97
[R].IQAQFAQLAQLSPQER.[L]	Bact Lower	1xDeamidated [Q7(99.7)]	2	P42229 [182-197]	1828.96
[R].IQAQFAQLAQLSPQER.[L]	Bact Upper		9	P42229 [182-197]	1827.97
[R].IQAQFAQLAQLSPQER.[L]	Human		4	P42229 [182-197]	1827.97
[R].ETALQQKQVSLEAWLQR.[E]	Bact Lower		3	P42229 [200-217]	2028.09
[R].ETALQQKQVSLEAWLQR.[E]	Bact Lower	1xDeamidated [Q16(100)]	1	P42229 [200-217]	2029.07
[K].QVSLEAWLQR.[E]	Bact Lower		29	P42229 [208-217]	1229.66
[K].QVSLEAWLQR.[E]	Bact Upper		2	P42229 [208-217]	1229.66
[K].QVSLEAWLQR.[E]	Human		1	P42229 [208-217]	1229.66
[R].EAQTLQQYR.[V]	Bact Lower		16	P42229 [218-226]	1136.57
[R].EAQTLQQYR.[V]	Bact Upper		4	P42229 [218-226]	1136.57
[R].EAQTLQQYR.[V]	Human		12	P42229 [218-226]	1136.57
[R].KQQTIILDDELIQWK.[R]	Bact Lower		15	P42229 [242-256]	1871.03
[R].KQQTIILDDELIQWK.[R]	Bact Lower	1xAcetyl [K1(100)]	8	P42229 [242-256]	1913.04
[R].KQQTIILDDELIQWK.[R]	Bact Upper		2	P42229 [242-256]	1871.03
[R].KQQTIILDDELIQWK.[R]	Bact Upper	1xAcetyl [K1(100)]	3	P42229 [242-256]	1913.04
[R].KQQTIILDDELIQWK.[R]	Human		11	P42229 [242-256]	1871.03
[R].KQQTIILDDELIQWK.[R]	Human	1xAcetyl [K1(100)]	8	P42229 [242-256]	1913.04
[K].QQTIILDDELIQWK.[R]	Bact Lower		38	P42229 [243-256]	1742.93
[K].QQTIILDDELIQWK.[R]	Bact Upper		3	P42229 [243-256]	1742.93
[K].QQTIILDDELIQWK.[R]	Human		16	P42229 [243-256]	1742.93
[K].QQTIILDDELIQWKR.[R]	Bact Lower		3	P42229 [243-257]	1899.03
[R].RQQLAGNGGPPEGSLDVLQSWCEK.[L]	Bact Lower	1xCarbamidomethyl [C22]	9	P42229 [258-281]	2626.27
[R].RQQLAGNGGPPEGSLDVLQSWCEK.[L]	Bact Lower	1xCarbamidomethyl [C22]; 1xDeamidated [N7(100)]	18	P42229 [258-281]	2627.25
[R].RQQLAGNGGPPEGSLDVLQSWCEK.[L]	Bact Lower	1xCarbamidomethyl [C22]; 1xMethyl [K24(100)]; 2xDeamidated [N7(100); Q19(100)]	1	P42229 [258-281]	2642.25
[R].RQQLAGNGGPPEGSLDVLQSWCEK.[L]	Bact Lower	1xCarbamidomethyl [C22]; 2xDeamidated [N7(100); Q19(100)]	2	P42229 [258-281]	2628.24
[R].RQQLAGNGGPPEGSLDVLQSWCEK.[L]	Human	1xCarbamidomethyl [C22]	8	P42229 [258-281]	2626.27
[R].RQQLAGNGGPPEGSLDVLQSWCEK.[L]	Human	1xCarbamidomethyl [C22]; 1xDeamidated [N7(100)]	15	P42229 [258-281]	2627.25
[R].RQQLAGNGGPPEGSLDVLQSWCEK.[L]	Human	1xCarbamidomethyl [C22]; 2xDeamidated [N7(75); Q]	1	P42229 [258-281]	2628.24
[R].QQLAGNGGPPEGSLDVLQSWCEK.[L]	Bact Lower	1xCarbamidomethyl [C21]	10	P42229 [259-281]	2470.17
[R].QQLAGNGGPPEGSLDVLQSWCEK.[L]	Bact Lower	1xCarbamidomethyl [C21]; 1xDeamidated [N6(100)]	47	P42229 [259-281]	2471.15
[R].QQLAGNGGPPEGSLDVLQSWCEK.[L]	Bact Lower	1xCarbamidomethyl [C21]; 1xMethyl [K23(100)]; 2xDeamidated [N6(100); Q18(100)]	1	P42229 [259-281]	2486.15
[R].QQLAGNGGPPEGSLDVLQSWCEK.[L]	Bact Lower	1xCarbamidomethyl [C21]; 2xDeamidated [N6(100); Q18(100)]	12	P42229 [259-281]	2472.13
[R].QQLAGNGGPPEGSLDVLQSWCEK.[L]	Bact Upper	1xCarbamidomethyl [C21]	3	P42229 [259-281]	2470.17
[R].QQLAGNGGPPEGSLDVLQSWCEK.[L]	Bact Upper	1xCarbamidomethyl [C21]; 1xDeamidated [N6(100)]	5	P42229 [259-281]	2471.15
[R].QQLAGNGGPPEGSLDVLQSWCEK.[L]	Bact Upper	1xCarbamidomethyl [C21]; 2xDeamidated [Q2(99.4); N6(100)]	3	P42229 [259-281]	2472.13
[R].QQLAGNGGPPEGSLDVLQSWCEK.[L]	Human	1xCarbamidomethyl [C21]	8	P42229 [259-281]	2470.17
[R].QQLAGNGGPPEGSLDVLQSWCEK.[L]	Human	1xCarbamidomethyl [C21]; 1xDeamidated [N6(100)]	24	P42229 [259-281]	2471.15
[R].QQLAGNGGPPEGSLDVLQSWCEK.[L]	Human	1xCarbamidomethyl [C21]; 1xMethyl [K23(100)]; 2xDeamidated [N6(100); Q18(100)]	1	P42229 [259-281]	2486.15
[K].LAEIIWQNR.[Q]	Bact Lower		40	P42229 [282-290]	1142.63
[K].LAEIIWQNR.[Q]	Bact Upper		4	P42229 [282-290]	1142.63
[K].LAEIIWQNR.[Q]	Human		23	P42229 [282-290]	1142.63
[K].QPPQVLKTQTK.[F]	Bact Lower		1	P42229 [336-347]	1267.74
[K].QPPQVLKTQTK.[F]	Bact Lower	1xAcetyl [K7(100)]	1	P42229 [336-347]	1309.75
[K].LNVHMNPPQVK.[A]	Bact Lower		10	P42229 [360-370]	1276.68
[K].LNVHMNPPQVK.[A]	Bact Lower	1xOxidation [M5(100)]	67	P42229 [360-370]	1292.68
[K].LNVHMNPPQVK.[A]	Bact Lower	1xOxidation [M5(100)]; 1xDeamidated [N2(100)]	1	P42229 [360-370]	1293.66
[K].LNVHMNPPQVK.[A]	Bact Upper		2	P42229 [360-370]	1276.68
[K].LNVHMNPPQVK.[A]	Bact Upper	1xOxidation [M5(100)]	20	P42229 [360-370]	1292.68
[K].LNVHMNPPQVK.[A]	Human		3	P42229 [360-370]	1276.68
[K].LNVHMNPPQVK.[A]	Human	1xOxidation [M5(100)]	44	P42229 [360-370]	1292.68
[K].LNVHMNPPQVK.[A]	Human	1xOxidation [M5(100)]; 1xDeamidated [N2(100)]	1	P42229 [360-370]	1293.66
[K].LNVHMNPPQVKATIISEQQAK.[S]	Bact Lower	1xDimethyl [K11(100)]; 1xOxidation [M5(100)]; 1xDeamidated [Q9(99.2)]	2	P42229 [360-380]	2391.27
[K].LNVHMNPPQVKATIISEQQAK.[S]	Bact Lower	1xMethyl [K11(99.4)]; 1xOxidation [M5(100)]; 1xDeamidated [Q/N]; 1xAcetyl [K21(99.4)]	1	P42229 [360-380]	2419.26
[K].LNVHMNPPQVKATIISEQQAK.[S]	Bact Lower	1xOxidation [M5(100)]	7	P42229 [360-380]	2362.25
[K].LNVHMNPPQVKATIISEQQAK.[S]	Bact Lower	2xDeamidated [N6(99.5); Q9(99.5)]; 1xAcetyl [K11(100)]	2	P42229 [360-380]	2390.24
[K].ATIISEQQAK.[S]	Bact Lower		6	P42229 [371-380]	1088.59
[K].ATIISEQQAK.[S]	Bact Upper		2	P42229 [371-380]	1088.59
[K].ATIISEQQAK.[S]	Human		6	P42229 [371-380]	1088.59
[K].ATIISEQQAKSLLK.[N]	Bact Lower		3	P42229 [371-384]	1529.89
[R].NECSGEILNNCCVMEYHQATGTLSAHFR.[N]	Bact Lower	3xCarbamidomethyl [C3; C11; C12]	10	P42229 [390-417]	3298.41
[R].NECSGEILNNCCVMEYHQATGTLSAHFR.[N]	Bact Lower	3xCarbamidomethyl [C3; C11; C12]; 1xDeamidated [N10(99.6)]	10	P42229 [390-417]	3299.4
[R].NECSGEILNNCCVMEYHQATGTLSAHFR.[N]	Bact Lower	3xCarbamidomethyl [C3; C11; C12]; 1xOxidation [M14(100)]	20	P42229 [390-417]	3314.41
[R].NECSGEILNNCCVMEYHQATGTLSAHFR.[N]	Bact Lower	3xCarbamidomethyl [C3; C11; C12]; 1xOxidation [M14(100)]; 1xDeamidated [N1(100)]	23	P42229 [390-417]	3315.39
[R].NECSGEILNNCCVMEYHQATGTLSAHFR.[N]	Bact Upper	3xCarbamidomethyl [C3; C11; C12]; 1xOxidation [M14(100)]	5	P42229 [390-417]	3314.41
[R].NECSGEILNNCCVMEYHQATGTLSAHFR.[N]	Bact Upper	3xCarbamidomethyl [C3; C11; C12]; 1xOxidation [M14(100)]; 1xDeamidated [Q18(100)]	1	P42229 [390-417]	3315.39
[R].NECSGEILNNCCVMEYHQATGTLSAHFR.[N]	Bact Upper	3xCarbamidomethyl [C3; C11; C12]; 1xOxidation [M14(100)]; 2xDeamidated [N9(98.1); Q18(100)]	1	P42229 [390-417]	3316.38
[R].NECSGEILNNCCVMEYHQATGTLSAHFR.[N]	Human	3xCarbamidomethyl [C3; C11; C12]	5	P42229 [390-417]	3298.41
[R].NECSGEILNNCCVMEYHQATGTLSAHFR.[N]	Human	3xCarbamidomethyl [C3; C11; C12]; 1xDeamidated [Q18(100)]	5	P42229 [390-417]	3299.4
[R].NECSGEILNNCCVMEYHQATGTLSAHFR.[N]	Human	3xCarbamidomethyl [C3; C11; C12]; 1xOxidation [M14(100)]	13	P42229 [390-417]	3314.41
[R].NECSGEILNNCCVMEYHQATGTLSAHFR.[N]	Human	3xCarbamidomethyl [C3; C11; C12]; 1xOxidation [M14(100)]; 1xDeamidated [N/Q]	16	P42229 [390-417]	3315.39
[R].NECSGEILNNCCVMEYHQATGTLSAHFR.[N]	Human	3xCarbamidomethyl [C3; C11; C12]; 1xOxidation [M14(100)]; 2xDeamidated [N1(100); Q18(100)]	2	P42229 [390-417]	3316.38
[R].RGAESVTEEK.[F]	Bact Lower		2	P42229 [430-439]	1105.55
[R].RGAESVTEEK.[F]	Human		1	P42229 [430-439]	1105.55
[R].GAESVTEEK.[F]	Bact Lower		2	P42229 [431-439]	949.447
[R].GAESVTEEK.[F]	Human		2	P42229 [431-439]	949.447
[K].TLSLPVVVIVHGSQDHNATATVLWDNAFAEPGR.[V]	Bact Lower		4	P42229 [461-493]	3514.81
[K].TLSLPVVVIVHGSQDHNATATVLWDNAFAEPGR.[V]	Bact Upper	1xDeamidated [Q/N]	1	P42229 [461-493]	3515.79
[K].TLSLPVVVIVHGSQDHNATATVLWDNAFAEPGR.[V]	Human		3	P42229 [461-493]	3514.81
[K].TLSLPVVVIVHGSQDHNATATVLWDNAFAEPGR.[V]	Human	1xDeamidated [Q/N]	1	P42229 [461-493]	3515.79
[R].VPFAVPDK.[V]	Bact Upper		1	P42229 [494-501]	872.488
[R].VPFAVPDK.[V]	Human		1	P42229 [494-501]	872.488
[K].VLWPQLCEALNMK.[F]	Bact Lower	1xCarbamidomethyl [C7]	6	P42229 [502-514]	1601.82
[K].VLWPQLCEALNMK.[F]	Bact Lower	1xCarbamidomethyl [C7]; 1xDeamidated [N11(100)]	2	P42229 [502-514]	1602.8
[K].VLWPQLCEALNMK.[F]	Bact Lower	1xCarbamidomethyl [C7]; 1xOxidation [M12(100)]	36	P42229 [502-514]	1617.81
[K].VLWPQLCEALNMK.[F]	Bact Upper	1xCarbamidomethyl [C7]; 1xOxidation [M12(100)]	4	P42229 [502-514]	1617.81
[K].VLWPQLCEALNMK.[F]	Human	1xCarbamidomethyl [C7]; 1xOxidation [M12(100)]	17	P42229 [502-514]	1617.81
[R].GLTKENLVFLAQK.[L]	Bact Lower		2	P42229 [524-536]	1460.85
[R].GLTKENLVFLAQK.[L]	Human		2	P42229 [524-536]	1460.85
[K].ENLVFLAQK.[L]	Bact Lower		4	P42229 [528-536]	1061.6
[K].ENLVFLAQK.[L]	Human		6	P42229 [528-536]	1061.6
[K].LFNNSSSHLEDYSGLSVSWSQFNR.[E]	Bact Lower		30	P42229 [536-560]	2774.28
[K].LFNNSSSHLEDYSGLSVSWSQFNR.[E]	Bact Lower	1xDeamidated [N4(100)]	23	P42229 [536-560]	2775.26
[K].LFNNSSSHLEDYSGLSVSWSQFNR.[E]	Bact Upper		4	P42229 [536-560]	2774.28
[K].LFNNSSSHLEDYSGLSVSWSQFNR.[E]	Bact Upper	1xDeamidated [N/Q]	2	P42229 [536-560]	2775.26
[K].LFNNSSSHLEDYSGLSVSWSQFNR.[E]	Bact Upper	2xDeamidated [N3(100); N4(100)]	1	P42229 [536-560]	2776.25
[K].HHKPHWNDGAILGFVNK.[Q]	Bact Lower		16	P42229 [583-600]	1970.01
[K].HHKPHWNDGAILGFVNK.[Q]	Bact Lower	1xDeamidated [N7(100)]	8	P42229 [583-600]	1971
[K].QQAHDLLINKPDGTFLLR.[F]	Bact Lower		53	P42229 [601-618]	2079.13
[K].QQAHDLLINKPDGTFLLR.[F]	Bact Lower	1xAcetyl [K10(100)]	4	P42229 [601-618]	2121.15
[K].QQAHDLLINKPDGTFLLR.[F]	Bact Lower	1xDeamidated [N9(100)]	13	P42229 [601-618]	2080.12
[K].QQAHDLLINKPDGTFLLR.[F]	Bact Upper		6	P42229 [601-618]	2079.13
[K].QQAHDLLINKPDGTFLLR.[F]	Bact Upper	1xDeamidated [N9(100)]	3	P42229 [601-618]	2080.12
[K].QQAHDLLINKPDGTFLLR.[F]	Human		23	P42229 [601-618]	2079.13
[K].QQAHDLLINKPDGTFLLR.[F]	Human	1xAcetyl [K10(100)]	2	P42229 [601-618]	2121.15
[K].QQAHDLLINKPDGTFLLR.[F]	Human	1xDeamidated [N9(100)]	7	P42229 [601-618]	2080.12
[R].FSDSEIGGITIAWK.[F]	Bact Lower		41	P42229 [619-632]	1523.77
[R].FSDSEIGGITIAWK.[F]	Bact Upper		6	P42229 [619-632]	1523.77
[R].FSDSEIGGITIAWK.[F]	Human		27	P42229 [619-632]	1523.77
[R].NLWNLKPFTTR.[D]	Bact Lower	1xDeamidated [N4(100)]	2	P42229 [638-649]	1390.75
[R].LGDLSYLIYVFPDRPK.[D]	Bact Lower		51	P42229 [660-675]	1896.03
[R].LGDLSYLIYVFPDRPK.[D]	Bact Upper		5	P42229 [660-675]	1896.03
[R].LGDLSYLIYVFPDRPK.[D]	Human		2	P42229 [660-675]	1896.03
[R].LGDLSYLIYVFPDRPKDEVFSK.[Y]	Bact Lower		36	P42229 [660-681]	2601.36
[R].LGDLSYLIYVFPDRPKDEVFSK.[Y]	Bact Upper		8	P42229 [660-681]	2601.36
[R].LGDLSYLIYVFPDRPKDEVFSK.[Y]	Human		1	P42229 [660-681]	2601.36
[K].DEVFSKYYTPVLAK.[A]	Bact Lower		2	P42229 [675-689]	1659.86
[K].AVDGYVKPQIK.[Q]	Bact Lower		40	P42229 [690-700]	1217.69
[K].AVDGYVKPQIK.[Q]	Bact Lower	1xAcetyl [K7(100)]	1	P42229 [690-700]	1259.7
[K].AVDGYVKPQIK.[Q]	Bact Upper		7	P42229 [690-700]	1217.69
[K].AVDGYVKPQIK.[Q]	Human		27	P42229 [690-700]	1217.69
[K].AVDGYVKPQIK.[Q]	Human	1xPhospho [Y5(100)]	2	P42229 [690-700]	1297.66
[R].HVEELLR.[R]	Human		4	P42229 [763-769]	895.5
[R].LSPPAGLFTSAR.[G]	Human	1xPhospho [S2(100)]	3	P42229 [779-790]	1296.63
